# Supplementary material for: MatchingLand, geospatial data testbed for the assessment of matching methods
Source: Sci Data. 2017 Dec 5;4:170180. doi: 10.1038/sdata.2017.180 (PMC5716014; doi:10.1038/sdata.2017.180)
Supplement: Supplementary file 1 [file sdata2017180-isa1.zip]

Archive with 3 entries (3 files):
- i_Investigation.txt
- s_study_Xavier.txt
- a_assay_Xavier.txt
