# Supplementary material for: MatchingLand, geospatial data testbed for the assessment of matching methods
Source: Sci Data. 2017 Dec 5;4:170180. doi: 10.1038/sdata.2017.180 (PMC5716014; doi:10.1038/sdata.2017.180)
Supplement: Supplementary file 1 [file sdata2017180-isa1.zip › i_Investigation.txt]

# Investigation File generated for Scientific Data with Investigation File Authoring Tool version 0.1.0 on 01/11/2017 - This metadata file is CC0
ONTOLOGY SOURCE REFERENCE
Term Source Name	GAZ	ERO	XEO	ENVO	OBI
Term Source File	http://data.bioontology.org/ontologies/GAZ	http://data.bioontology.org/ontologies/ERO	http://data.bioontology.org/ontologies/XEO	http://data.bioontology.org/ontologies/ENVO	http://data.bioontology.org/ontologies/OBI
Term Source Version	$Revision: 1.512 $	2013-08-02	1.6		2014-08-18
Term Source Description	Gazetteer	Eagle-I Research Resource Ontology	XEML Environment Ontology	Environment Ontology	Ontology for Biomedical Investigations
INVESTIGATION
Investigation Identifier
Investigation Title
Investigation Description
Investigation Submission Date
Investigation Public Release Date
INVESTIGATION PUBLICATIONS
Investigation PubMed ID
Investigation Publication DOI
Investigation Publication Author List
Investigation Publication Title
Investigation Publication Status
Investigation Publication Status Term Accession Number
Investigation Publication Status Term Source REF
INVESTIGATION CONTACTS
Investigation Person Last Name
Investigation Person Mid Initials
Investigation Person First Name
Investigation Person Address
Investigation Person Phone
Investigation Person Fax
Investigation Person Email
Investigation Person Affiliation
Investigation Person Roles
Investigation Person Roles Term Accession Number
Investigation Person Roles Term Source REF
STUDY
Study Identifier	10.1038/sdata.2017.180
Study Title	MatchingLand, geospatial data testbed for the assessment of matching methods
Study Submission Date	16/02/2017
Study Public Release Date	05/12/2017
Study Description	http://www.nature.com/articles/sdata2017180#abstract
Study File Name	s_study_Xavier.txt
Comment[Subject Keywords]	/;//
Comment[Manuscript Licence]	CC BY-4.0
Comment[Experimental Metadata Licence]	CC0
Comment[Supplementary Information File Name]	
Comment[Supplementary Information File Type]	x-zip-compressed
Comment[Supplementary Information File URL]	http://www.nature.com/articles/sdata2017180#supplementary-information
Comment[Data Repository]	figshare
Comment[Data Record Accession]	doi:10.6084/m9.figshare.c.3693112
Comment[Data Record URI]	http://doi.org/10.6084/m9.figshare.c.3693112
STUDY DESIGN DESCRIPTORS
Study Design Type	data integration objective	modeling and simulation objective
Study Design Type Term Accession Number	ERO:0100092	ERO:0100102
Study Design Type Term Source REF	ERO	ERO
STUDY PUBLICATIONS
Study PubMed ID
Study Publication DOI
Study Publication Author List
Study Publication Title
Study Publication Status
Study Publication Status Term Accession Number
Study Publication Status Term Source REF
STUDY FACTORS
Study Factor Name	geometry
Study Factor Type	DataTypes
Study Factor Type Term Accession Number	XEO:00236
Study Factor Type Term Source REF	XEO
STUDY ASSAYS
Study Assay Measurement Type	geographic feature
Study Assay Measurement Type Term Accession Number	ENVO:00000000
Study Assay Measurement Type Term Source REF	ENVO
Study Assay Technology Type	computational modeling technique
Study Assay Technology Type Term Accession Number	ERO:0001251
Study Assay Technology Type Term Source REF	ERO
Study Assay Technology Platform	""
Study Assay File Name	a_assay_Xavier.txt
STUDY PROTOCOLS
Study Protocol Name	Initial datasets	Morphology modified	Systematic disturbance	Random disturbance
Study Protocol Type	selection	computational modeling technique	computational modeling technique	computational modeling technique
Study Protocol Type Term Accession Number	OBI:0001928	ERO:0001251	ERO:0001251	ERO:0001251
Study Protocol Type Term Source REF	OBI	ERO	ERO	ERO
Study Protocol Description				
Study Protocol URI	""	""	""	""
Study Protocol Version				
Study Protocol Parameters Name	""	""	""	""
Study Protocol Parameters Name Term Accession Number	""	""	""	""
Study Protocol Parameters Name Term Source REF	""	""	""	""
Study Protocol Components Name	""	""	""	""
Study Protocol Components Type	""	""	""	""
Study Protocol Components Type Term Accession Number	""	""	""	""
Study Protocol Components Type Term Source REF	""	""	""	""
STUDY CONTACTS
Study Person Last Name	Xavier	Ariza-López	Ureña-Cámara
Study Person First Name	Emerson M. A.	Francisco J.	Manuel A.
Study Person Mid Initials			
Study Person Email	emerson.xavier@eb.mil.br	""	""
Study Person Phone			
Study Person Fax			
Study Person Address			
Study Person Affiliation	Brazilian Army Geographic Service, Brasilia 70630-901, Brazil	Universidad de Jaén, Jaén 23071, Spain	Universidad de Jaén, Jaén 23071, Spain
Study Person Roles			
Study Person Roles Term Accession Number			
Study Person Roles Term Source REF			
Comment[Study Person ORCID]	0000-0003-2737-6633		0000-0002-6373-4410
Comment[Funder]			
Comment[FundRef ID]			
Comment[Funder Term Source REF]			
Comment[Grant Identifier]			
