# Supplementary material for: MatchingLand, geospatial data testbed for the assessment of matching methods
Source: Sci Data. 2017 Dec 5;4:170180. doi: 10.1038/sdata.2017.180 (PMC5716014; doi:10.1038/sdata.2017.180)
Supplement: Supplementary file 1 [file sdata2017180-isa1.zip › s_study_Xavier.txt]

Source Name	Characteristics[geographical location]	Term Source REF	Term Accession Number	Characteristics[environment type]	Term Source REF	Term Accession Number	Protocol REF	Sample Name	Factor Value[geometry]	Comment[data file in archive]
Base Topografica Nacional	Andalucia Autonomous Community	GAZ	GAZ:00007250	building	ENVO	ENVO:00000073	Initial datasets	BTN25_point	point	1_initial.zip
Base Topografica Nacional	Andalucia Autonomous Community	GAZ	GAZ:00007250	road	ENVO	ENVO:00000064	Initial datasets	BTN25_line	line	1_initial.zip
Base Topografica Nacional	Andalucia Autonomous Community	GAZ	GAZ:00007250	building	ENVO	ENVO:00000073	Initial datasets	BTN25_area	area	1_initial.zip
Base Cartografica de Andalucia	Andalucia Autonomous Community	GAZ	GAZ:00007250	building	ENVO	ENVO:00000073	Initial datasets	BCA10_point	point	1_initial.zip
Base Cartografica de Andalucia	Andalucia Autonomous Community	GAZ	GAZ:00007250	road	ENVO	ENVO:00000064	Initial datasets	BCA10_line	line	1_initial.zip
Base Cartografica de Andalucia	Andalucia Autonomous Community	GAZ	GAZ:00007250	building	ENVO	ENVO:00000073	Initial datasets	BCA10_area	area	1_initial.zip
