# Supplementary material for: MatchingLand, geospatial data testbed for the assessment of matching methods
Source: Sci Data. 2017 Dec 5;4:170180. doi: 10.1038/sdata.2017.180 (PMC5716014; doi:10.1038/sdata.2017.180)
Supplement: Supplementary file 1 [file sdata2017180-isa1.zip › a_assay_Xavier.txt]

Sample Name	Protocol REF	Assay Name	Raw Data File	Comment[Data Repository]	Comment[Data Record Accession]	Comment[Data Record URI]	Factor Value[geometry]
BTN25_line	Morphology modified	BTN25_line_morphology modified	2_morphology.zip	figshare	doi:10.6084/m9.figshare.c.3693112	http://doi.org/10.6084/m9.figshare.c.3693112	line
BTN25_area	Morphology modified	BTN25_area_morphology modified	2_morphology.zip	figshare	doi:10.6084/m9.figshare.c.3693112	http://doi.org/10.6084/m9.figshare.c.3693112	area
BTN25_point	Systematic disturbance	BTN25_point_systematic disturbance	3_systematic_point.zip	figshare	doi:10.6084/m9.figshare.c.3693112	http://doi.org/10.6084/m9.figshare.c.3693112	point
BTN25_line	Systematic disturbance	BTN25_line_systematic disturbance	3_systematic_line.zip	figshare	doi:10.6084/m9.figshare.c.3693112	http://doi.org/10.6084/m9.figshare.c.3693112	line
BTN25_area	Systematic disturbance	BTN25_area_systematic disturbance	3_systematic_area.zip	figshare	doi:10.6084/m9.figshare.c.3693112	http://doi.org/10.6084/m9.figshare.c.3693112	area
BTN25_point	Random disturbance	BTN25_point_random disturbance	4_random.zip	figshare	doi:10.6084/m9.figshare.c.3693112	http://doi.org/10.6084/m9.figshare.c.3693112	point
BTN25_line	Random disturbance	BTN25_line_random disturbance	4_random.zip	figshare	doi:10.6084/m9.figshare.c.3693112	http://doi.org/10.6084/m9.figshare.c.3693112	line
BTN25_area	Random disturbance	BTN25_area_random disturbance	4_random.zip	figshare	doi:10.6084/m9.figshare.c.3693112	http://doi.org/10.6084/m9.figshare.c.3693112	area
